# Supplementary material for: T-Cell Responses after Rotavirus Infection or Vaccination in Children: A Systematic Review
Source: Viruses. 2022 Feb 23;14(3):459. doi: 10.3390/v14030459 (PMC8951614; doi:10.3390/v14030459)
Supplement: Supplementary file 1 [file viruses-14-00459-s001.zip]

Archive with 3 entries (3 files):
- File S1. Search strategy example.pdf
- Table S1. PRISMA checklist.pdf
- Table S2. Quality assessment tool.pdf
